# Supplementary material for: Chronic Occupational Mold Exposure Drives Expansion of Aspergillus-Reactive Type 1 and Type 2 T-Helper Cell Responses
Source: J Fungi (Basel). 2021 Aug 27;7(9):698. doi: 10.3390/jof7090698 (PMC8471116; doi:10.3390/jof7090698)
Supplement: Supplementary file 1 [file jof-07-00698-s001.zip]

Archive with 1 entries (1 files):
- jof-1321640-supplementary.pdf
